# Supplementary material for: Stimulation of Host Immune Defenses by a Small Molecule Protects C. elegans from Bacterial Infection
Source: PLoS Genet. 2012 Jun 14;8(6):e1002733. doi: 10.1371/journal.pgen.1002733 (PMC3375230; doi:10.1371/journal.pgen.1002733)
Supplement: Table S2 — Sample sizes for the infection assays, the lifespan assay and the arsenite assay. Sample sizes do not include censored animals. (XLSX) [file pgen.1002733.s007.xlsx]

## Sheet: Sheet1
Figure	Genotype	Condition	Sample Size (n)
1C	N2	DMSO	173
	N2	0.7 μM RPW-24	116
	N2	7 μM RPW-24	125
	N2	35 μM RPW-24	119
	N2	70 μM RPW-24	117
3	N2	DMSO	136
	N2	70 μM RPW-24	127
	pmk-1(km25)	DMSO	202
	pmk-1(km25)	70 μM RPW-24	195
	sek-1(km4)	DMSO	132
	sek-1(km4)	70 μM RPW-24	144
	fshr-1(ok778)	DMSO	169
	fshr-1(ok778)	70 μM RPW-24	192
	tir-1(qd4)	DMSO	124
	tir-1(qd4)	70 μM RPW-24	140
	zip-2(tm4067)	DMSO	111
	zip-2(tm4067)	70 μM RPW-24	123
	nsy-1(ag3)	DMSO	128
	nsy-1(ag3)	70 μM RPW-24	145
6C	N2	DMSO	172
	N2	0.7 μM RPW-24	156
	N2	7 μM RPW-24	181
	N2	35 μM RPW-24	172
	N2	70 μM RPW-24	152
S4A	acIs219	DMSO	122
	acIs219	70 μM RPW-24	159
	atf-7(qd137)	DMSO	118
	atf-7(qd137)	70 μM RPW-24	143
S4B	acIs219	DMSO	111
	acIs219	70 μM RPW-24	119
	atf-7(qd22 qd130)	DMSO	144
	atf-7(qd22 qd130)	70 μM RPW-24	148
S5	N2	DMSO	233
	N2	70 μM RPW-24	223
